# Supplementary material for: A new species of Otacilia Thorell, 1897 (Araneae, Phrurolithidae) from Tongboshan National Nature Reserve, Jiangxi Province, China
Source: Biodivers Data J. 2025 Jan 28;13:e144804. doi: 10.3897/BDJ.13.e144804 (PMC11795187; doi:10.3897/BDJ.13.e144804)
Supplement: XML Treatment for Otacilia tongboshan [file BDJ.13.e144804-treatment1.xml]

<!DOCTYPE tp:taxon-treatment
  PUBLIC "-//TaxonX//DTD Taxonomic Treatment Publishing DTD v0 20100105//EN" "tax-treatment-NSO.dtd">
<tp:taxon-treatment xmlns:tp="http://www.plazi.org/taxpub"><tp:treatment-meta><mixed-citation publication-type="journal"><person-group><name><surname>Jiang</surname><given-names>Zimin</given-names></name><name><surname>Lin</surname><given-names>Changyong</given-names></name><name><surname>Wang</surname><given-names>Zhongjing</given-names></name><name><surname>Yao</surname><given-names>Yanbin</given-names></name><name><surname>Liu</surname><given-names>Keke</given-names></name></person-group><article-title>A new species of <italic><tp:taxon-name><tp:taxon-name-part taxon-name-part-type="genus" reg="Otacilia">Otacilia</tp:taxon-name-part></tp:taxon-name></italic> Thorell, 1897 (<tp:taxon-name><tp:taxon-name-part taxon-name-part-type="order">Araneae</tp:taxon-name-part></tp:taxon-name>, <tp:taxon-name><tp:taxon-name-part taxon-name-part-type="family">Phrurolithidae</tp:taxon-name-part></tp:taxon-name>) from Tongboshan National Nature Reserve, Jiangxi Province, China</article-title><source>Biodivers Data J</source><day>28</day><month>01</month><year>2025</year><volume>13</volume><pub-id pub-id-type="doi">10.3897/BDJ.13.e144804</pub-id></mixed-citation></tp:treatment-meta><tp:nomenclature><tp:taxon-name>
            <object-id xmlns:xlink="http://www.w3.org/1999/xlink" content-type="arpha" xlink:type="simple">2F41F66C-5D20-53F1-9056-8EB68EB1B707</object-id>
            <tp:taxon-name-part taxon-name-part-type="genus">Otacilia</tp:taxon-name-part>
            <tp:taxon-name-part taxon-name-part-type="species">tongboshan</tp:taxon-name-part>
            <object-id xmlns:xlink="http://www.w3.org/1999/xlink" content-type="zoobank" xlink:type="simple" object-id-type="ZooBank">B145E4B9-E9E5-407F-89D6-C4938C4C881C</object-id>
          </tp:taxon-name><tp:taxon-authority>Liu</tp:taxon-authority><tp:taxon-status xmlns:xlink="http://www.w3.org/1999/xlink" xlink:type="simple">sp. nov.</tp:taxon-status></tp:nomenclature><tp:treatment-sec sec-type="materials"><title>Materials</title><list list-type="alpha-lower" list-content="occurrences"><list-item><p><bold>Type status:</bold> <named-content xmlns:xlink="http://www.w3.org/1999/xlink" content-type="dwc:typeStatus" xlink:type="simple">Holotype</named-content>. <bold>Occurrence:</bold> recordedBy: <named-content xmlns:xlink="http://www.w3.org/1999/xlink" content-type="dwc:recordedBy" xlink:type="simple">Liu Ke-Ke</named-content>; individualCount: <named-content xmlns:xlink="http://www.w3.org/1999/xlink" content-type="dwc:individualCount" xlink:type="simple">1</named-content>; sex: <named-content xmlns:xlink="http://www.w3.org/1999/xlink" content-type="dwc:sex" xlink:type="simple">male</named-content>; lifeStage: <named-content xmlns:xlink="http://www.w3.org/1999/xlink" content-type="dwc:lifeStage" xlink:type="simple">adult</named-content>; occurrenceID: <named-content xmlns:xlink="http://www.w3.org/1999/xlink" content-type="dwc:occurrenceID" xlink:type="simple">75746E13-942C-5F48-9ED8-101E1D6419D7</named-content>; <bold>Taxon:</bold> scientificName: <named-content xmlns:xlink="http://www.w3.org/1999/xlink" content-type="dwc:scientificName" xlink:type="simple"><italic><tp:taxon-name><tp:taxon-name-part taxon-name-part-type="genus" reg="Otacilia">Otacilia</tp:taxon-name-part><tp:taxon-name-part taxon-name-part-type="species" reg="tongboshan">tongboshan</tp:taxon-name-part></tp:taxon-name></italic> sp. nov.</named-content>; <bold>Location:</bold> country: <named-content xmlns:xlink="http://www.w3.org/1999/xlink" content-type="dwc:country" xlink:type="simple">China</named-content>; stateProvince: <named-content xmlns:xlink="http://www.w3.org/1999/xlink" content-type="dwc:stateProvince" xlink:type="simple">Jiangxi</named-content>; locality: <named-content xmlns:xlink="http://www.w3.org/1999/xlink" content-type="dwc:locality" xlink:type="simple">Shangrao City, Guangfeng District, Tongboshan National Nature Reserve, Xiaocaogou</named-content>; verbatimElevation: <named-content xmlns:xlink="http://www.w3.org/1999/xlink" content-type="dwc:verbatimElevation" xlink:type="simple">827 m</named-content>; verbatimCoordinates: <named-content xmlns:xlink="http://www.w3.org/1999/xlink" content-type="dwc:verbatimCoordinates" xlink:type="simple">28°08'52.07"N, 118°13'23.65"E</named-content>; georeferenceProtocol: <named-content xmlns:xlink="http://www.w3.org/1999/xlink" content-type="dwc:georeferenceProtocol" xlink:type="simple">GPS</named-content>; <bold>Event:</bold> samplingProtocol: <named-content xmlns:xlink="http://www.w3.org/1999/xlink" content-type="dwc:samplingProtocol" xlink:type="simple">sieving</named-content>; eventDate: <named-content xmlns:xlink="http://www.w3.org/1999/xlink" content-type="dwc:eventDate" xlink:type="simple">30/11/2024</named-content></p></list-item><list-item><p><bold>Type status:</bold> <named-content xmlns:xlink="http://www.w3.org/1999/xlink" content-type="dwc:typeStatus" xlink:type="simple">Paratype</named-content>. <bold>Occurrence:</bold> recordedBy: <named-content xmlns:xlink="http://www.w3.org/1999/xlink" content-type="dwc:recordedBy" xlink:type="simple">Liu Ke-Ke</named-content>; individualCount: <named-content xmlns:xlink="http://www.w3.org/1999/xlink" content-type="dwc:individualCount" xlink:type="simple">3</named-content>; sex: <named-content xmlns:xlink="http://www.w3.org/1999/xlink" content-type="dwc:sex" xlink:type="simple">male</named-content>; lifeStage: <named-content xmlns:xlink="http://www.w3.org/1999/xlink" content-type="dwc:lifeStage" xlink:type="simple">adult</named-content>; occurrenceID: <named-content xmlns:xlink="http://www.w3.org/1999/xlink" content-type="dwc:occurrenceID" xlink:type="simple">BEF2C66D-FFC8-564C-993C-A052DD996089</named-content>; <bold>Taxon:</bold> scientificName: <named-content xmlns:xlink="http://www.w3.org/1999/xlink" content-type="dwc:scientificName" xlink:type="simple"><italic><tp:taxon-name><tp:taxon-name-part taxon-name-part-type="genus" reg="Otacilia">Otacilia</tp:taxon-name-part><tp:taxon-name-part taxon-name-part-type="species" reg="tongboshan">tongboshan</tp:taxon-name-part></tp:taxon-name></italic> sp. nov.</named-content>; <bold>Location:</bold> country: <named-content xmlns:xlink="http://www.w3.org/1999/xlink" content-type="dwc:country" xlink:type="simple">China</named-content>; stateProvince: <named-content xmlns:xlink="http://www.w3.org/1999/xlink" content-type="dwc:stateProvince" xlink:type="simple">Jiangxi</named-content>; locality: <named-content xmlns:xlink="http://www.w3.org/1999/xlink" content-type="dwc:locality" xlink:type="simple">Shangrao City, Guangfeng District, Tongboshan National Nature Reserve, Xiaocaogou</named-content>; verbatimElevation: <named-content xmlns:xlink="http://www.w3.org/1999/xlink" content-type="dwc:verbatimElevation" xlink:type="simple">827 m</named-content>; verbatimCoordinates: <named-content xmlns:xlink="http://www.w3.org/1999/xlink" content-type="dwc:verbatimCoordinates" xlink:type="simple">28°08'52.07"N, 118°13'23.65"E</named-content>; georeferenceProtocol: <named-content xmlns:xlink="http://www.w3.org/1999/xlink" content-type="dwc:georeferenceProtocol" xlink:type="simple">GPS</named-content>; <bold>Event:</bold> samplingProtocol: <named-content xmlns:xlink="http://www.w3.org/1999/xlink" content-type="dwc:samplingProtocol" xlink:type="simple">sieving</named-content>; eventDate: <named-content xmlns:xlink="http://www.w3.org/1999/xlink" content-type="dwc:eventDate" xlink:type="simple">30/11/2024</named-content></p></list-item><list-item><p><bold>Type status:</bold> <named-content xmlns:xlink="http://www.w3.org/1999/xlink" content-type="dwc:typeStatus" xlink:type="simple">Paratype</named-content>. <bold>Occurrence:</bold> recordedBy: <named-content xmlns:xlink="http://www.w3.org/1999/xlink" content-type="dwc:recordedBy" xlink:type="simple">Liu Ke-Ke</named-content>; individualCount: <named-content xmlns:xlink="http://www.w3.org/1999/xlink" content-type="dwc:individualCount" xlink:type="simple">7</named-content>; sex: <named-content xmlns:xlink="http://www.w3.org/1999/xlink" content-type="dwc:sex" xlink:type="simple">female</named-content>; lifeStage: <named-content xmlns:xlink="http://www.w3.org/1999/xlink" content-type="dwc:lifeStage" xlink:type="simple">adult</named-content>; occurrenceID: <named-content xmlns:xlink="http://www.w3.org/1999/xlink" content-type="dwc:occurrenceID" xlink:type="simple">69592176-A58E-58B3-8DAD-CD1A8E1D7574</named-content>; <bold>Taxon:</bold> scientificName: <named-content xmlns:xlink="http://www.w3.org/1999/xlink" content-type="dwc:scientificName" xlink:type="simple"><italic><tp:taxon-name><tp:taxon-name-part taxon-name-part-type="genus" reg="Otacilia">Otacilia</tp:taxon-name-part><tp:taxon-name-part taxon-name-part-type="species" reg="tongboshan">tongboshan</tp:taxon-name-part></tp:taxon-name></italic> sp. nov.</named-content>; <bold>Location:</bold> country: <named-content xmlns:xlink="http://www.w3.org/1999/xlink" content-type="dwc:country" xlink:type="simple">China</named-content>; stateProvince: <named-content xmlns:xlink="http://www.w3.org/1999/xlink" content-type="dwc:stateProvince" xlink:type="simple">Jiangxi</named-content>; locality: <named-content xmlns:xlink="http://www.w3.org/1999/xlink" content-type="dwc:locality" xlink:type="simple">Shangrao City, Guangfeng District, Tongboshan National Natrue Reserve, Xiaocaogou</named-content>; verbatimElevation: <named-content xmlns:xlink="http://www.w3.org/1999/xlink" content-type="dwc:verbatimElevation" xlink:type="simple">827 m</named-content>; verbatimCoordinates: <named-content xmlns:xlink="http://www.w3.org/1999/xlink" content-type="dwc:verbatimCoordinates" xlink:type="simple">28°08'52.07"N, 118°13'23.65"E</named-content>; georeferenceProtocol: <named-content xmlns:xlink="http://www.w3.org/1999/xlink" content-type="dwc:georeferenceProtocol" xlink:type="simple">GPS</named-content>; <bold>Event:</bold> samplingProtocol: <named-content xmlns:xlink="http://www.w3.org/1999/xlink" content-type="dwc:samplingProtocol" xlink:type="simple">sieving</named-content>; eventDate: <named-content xmlns:xlink="http://www.w3.org/1999/xlink" content-type="dwc:eventDate" xlink:type="simple">30/11/2024</named-content></p></list-item><list-item><p><bold>Type status:</bold> <named-content xmlns:xlink="http://www.w3.org/1999/xlink" content-type="dwc:typeStatus" xlink:type="simple">Paratype</named-content>. <bold>Occurrence:</bold> recordedBy: <named-content xmlns:xlink="http://www.w3.org/1999/xlink" content-type="dwc:recordedBy" xlink:type="simple">Liu Ke-Ke</named-content>; individualCount: <named-content xmlns:xlink="http://www.w3.org/1999/xlink" content-type="dwc:individualCount" xlink:type="simple">5</named-content>; sex: <named-content xmlns:xlink="http://www.w3.org/1999/xlink" content-type="dwc:sex" xlink:type="simple">male</named-content>; lifeStage: <named-content xmlns:xlink="http://www.w3.org/1999/xlink" content-type="dwc:lifeStage" xlink:type="simple">adult</named-content>; occurrenceID: <named-content xmlns:xlink="http://www.w3.org/1999/xlink" content-type="dwc:occurrenceID" xlink:type="simple">19695C27-4DA0-55F7-9FBB-35B3FE48955C</named-content>; <bold>Taxon:</bold> scientificName: <named-content xmlns:xlink="http://www.w3.org/1999/xlink" content-type="dwc:scientificName" xlink:type="simple"><italic><tp:taxon-name><tp:taxon-name-part taxon-name-part-type="genus" reg="Otacilia">Otacilia</tp:taxon-name-part><tp:taxon-name-part taxon-name-part-type="species" reg="tongboshan">tongboshan</tp:taxon-name-part></tp:taxon-name></italic> sp. nov.</named-content>; <bold>Location:</bold> country: <named-content xmlns:xlink="http://www.w3.org/1999/xlink" content-type="dwc:country" xlink:type="simple">China</named-content>; stateProvince: <named-content xmlns:xlink="http://www.w3.org/1999/xlink" content-type="dwc:stateProvince" xlink:type="simple">Jiangxi</named-content>; locality: <named-content xmlns:xlink="http://www.w3.org/1999/xlink" content-type="dwc:locality" xlink:type="simple">Shangrao City, Guangfeng District, Tongboshan National Natrue Reserve, entrance of the Dadongkeng</named-content>; verbatimElevation: <named-content xmlns:xlink="http://www.w3.org/1999/xlink" content-type="dwc:verbatimElevation" xlink:type="simple">823 m</named-content>; verbatimCoordinates: <named-content xmlns:xlink="http://www.w3.org/1999/xlink" content-type="dwc:verbatimCoordinates" xlink:type="simple">28°07'40.59"N, 118°12'12.21"E</named-content>; georeferenceProtocol: <named-content xmlns:xlink="http://www.w3.org/1999/xlink" content-type="dwc:georeferenceProtocol" xlink:type="simple">GPS</named-content>; <bold>Event:</bold> samplingProtocol: <named-content xmlns:xlink="http://www.w3.org/1999/xlink" content-type="dwc:samplingProtocol" xlink:type="simple">sieving</named-content>; eventDate: <named-content xmlns:xlink="http://www.w3.org/1999/xlink" content-type="dwc:eventDate" xlink:type="simple">30/11/2024</named-content></p></list-item><list-item><p><bold>Type status:</bold> <named-content xmlns:xlink="http://www.w3.org/1999/xlink" content-type="dwc:typeStatus" xlink:type="simple">Paratype</named-content>. <bold>Occurrence:</bold> recordedBy: <named-content xmlns:xlink="http://www.w3.org/1999/xlink" content-type="dwc:recordedBy" xlink:type="simple">Liu Ke-Ke</named-content>; individualCount: <named-content xmlns:xlink="http://www.w3.org/1999/xlink" content-type="dwc:individualCount" xlink:type="simple">3</named-content>; sex: <named-content xmlns:xlink="http://www.w3.org/1999/xlink" content-type="dwc:sex" xlink:type="simple">female</named-content>; lifeStage: <named-content xmlns:xlink="http://www.w3.org/1999/xlink" content-type="dwc:lifeStage" xlink:type="simple">adult</named-content>; occurrenceID: <named-content xmlns:xlink="http://www.w3.org/1999/xlink" content-type="dwc:occurrenceID" xlink:type="simple">5910C592-3120-5786-B736-DCA16919A0C2</named-content>; <bold>Taxon:</bold> scientificName: <named-content xmlns:xlink="http://www.w3.org/1999/xlink" content-type="dwc:scientificName" xlink:type="simple"><italic><tp:taxon-name><tp:taxon-name-part taxon-name-part-type="genus" reg="Otacilia">Otacilia</tp:taxon-name-part><tp:taxon-name-part taxon-name-part-type="species" reg="tongboshan">tongboshan</tp:taxon-name-part></tp:taxon-name></italic> sp. nov.</named-content>; <bold>Location:</bold> country: <named-content xmlns:xlink="http://www.w3.org/1999/xlink" content-type="dwc:country" xlink:type="simple">China</named-content>; stateProvince: <named-content xmlns:xlink="http://www.w3.org/1999/xlink" content-type="dwc:stateProvince" xlink:type="simple">Jiangxi</named-content>; locality: <named-content xmlns:xlink="http://www.w3.org/1999/xlink" content-type="dwc:locality" xlink:type="simple">Shangrao City, Guangfeng District, Tongboshan National Natrue Reserve, entrance of the Dadongkeng</named-content>; verbatimElevation: <named-content xmlns:xlink="http://www.w3.org/1999/xlink" content-type="dwc:verbatimElevation" xlink:type="simple">823 m</named-content>; verbatimCoordinates: <named-content xmlns:xlink="http://www.w3.org/1999/xlink" content-type="dwc:verbatimCoordinates" xlink:type="simple">28°07'40.59"N, 118°12'12.21"E</named-content>; georeferenceProtocol: <named-content xmlns:xlink="http://www.w3.org/1999/xlink" content-type="dwc:georeferenceProtocol" xlink:type="simple">GPS</named-content>; <bold>Event:</bold> samplingProtocol: <named-content xmlns:xlink="http://www.w3.org/1999/xlink" content-type="dwc:samplingProtocol" xlink:type="simple">sieving</named-content>; eventDate: <named-content xmlns:xlink="http://www.w3.org/1999/xlink" content-type="dwc:eventDate" xlink:type="simple">30/11/2024</named-content></p></list-item><list-item><p><bold>Type status:</bold> <named-content xmlns:xlink="http://www.w3.org/1999/xlink" content-type="dwc:typeStatus" xlink:type="simple">Paratype</named-content>. <bold>Occurrence:</bold> recordedBy: <named-content xmlns:xlink="http://www.w3.org/1999/xlink" content-type="dwc:recordedBy" xlink:type="simple">Liu Ke-Ke</named-content>; individualCount: <named-content xmlns:xlink="http://www.w3.org/1999/xlink" content-type="dwc:individualCount" xlink:type="simple">2</named-content>; sex: <named-content xmlns:xlink="http://www.w3.org/1999/xlink" content-type="dwc:sex" xlink:type="simple">male</named-content>; lifeStage: <named-content xmlns:xlink="http://www.w3.org/1999/xlink" content-type="dwc:lifeStage" xlink:type="simple">adult</named-content>; occurrenceID: <named-content xmlns:xlink="http://www.w3.org/1999/xlink" content-type="dwc:occurrenceID" xlink:type="simple">4FDC67B2-EE68-5E91-A8C2-6738E762BE04</named-content>; <bold>Taxon:</bold> scientificName: <named-content xmlns:xlink="http://www.w3.org/1999/xlink" content-type="dwc:scientificName" xlink:type="simple"><italic><tp:taxon-name><tp:taxon-name-part taxon-name-part-type="genus" reg="Otacilia">Otacilia</tp:taxon-name-part><tp:taxon-name-part taxon-name-part-type="species" reg="tongboshan">tongboshan</tp:taxon-name-part></tp:taxon-name></italic> sp. nov.</named-content>; <bold>Location:</bold> country: <named-content xmlns:xlink="http://www.w3.org/1999/xlink" content-type="dwc:country" xlink:type="simple">China</named-content>; stateProvince: <named-content xmlns:xlink="http://www.w3.org/1999/xlink" content-type="dwc:stateProvince" xlink:type="simple">Jiangxi</named-content>; locality: <named-content xmlns:xlink="http://www.w3.org/1999/xlink" content-type="dwc:locality" xlink:type="simple">Shangrao City, Guangfeng District, Tongboshan National Natrue Reserve, near Dadongkeng Nature Reserve Protection Station</named-content>; verbatimElevation: <named-content xmlns:xlink="http://www.w3.org/1999/xlink" content-type="dwc:verbatimElevation" xlink:type="simple">827 m</named-content>; verbatimCoordinates: <named-content xmlns:xlink="http://www.w3.org/1999/xlink" content-type="dwc:verbatimCoordinates" xlink:type="simple">28°07'55.37"N, 118°12'22.90"E</named-content>; georeferenceProtocol: <named-content xmlns:xlink="http://www.w3.org/1999/xlink" content-type="dwc:georeferenceProtocol" xlink:type="simple">GPS</named-content>; <bold>Event:</bold> samplingProtocol: <named-content xmlns:xlink="http://www.w3.org/1999/xlink" content-type="dwc:samplingProtocol" xlink:type="simple">sieving</named-content>; eventDate: <named-content xmlns:xlink="http://www.w3.org/1999/xlink" content-type="dwc:eventDate" xlink:type="simple">30/11/2024</named-content></p></list-item><list-item><p><bold>Type status:</bold> <named-content xmlns:xlink="http://www.w3.org/1999/xlink" content-type="dwc:typeStatus" xlink:type="simple">Paratype</named-content>. <bold>Occurrence:</bold> recordedBy: <named-content xmlns:xlink="http://www.w3.org/1999/xlink" content-type="dwc:recordedBy" xlink:type="simple">Liu Ke-Ke</named-content>; individualCount: <named-content xmlns:xlink="http://www.w3.org/1999/xlink" content-type="dwc:individualCount" xlink:type="simple">3</named-content>; sex: <named-content xmlns:xlink="http://www.w3.org/1999/xlink" content-type="dwc:sex" xlink:type="simple">female</named-content>; lifeStage: <named-content xmlns:xlink="http://www.w3.org/1999/xlink" content-type="dwc:lifeStage" xlink:type="simple">adult</named-content>; occurrenceID: <named-content xmlns:xlink="http://www.w3.org/1999/xlink" content-type="dwc:occurrenceID" xlink:type="simple">9B3B8F77-7BD1-516A-8F3F-6A5170A6A80F</named-content>; <bold>Taxon:</bold> scientificName: <named-content xmlns:xlink="http://www.w3.org/1999/xlink" content-type="dwc:scientificName" xlink:type="simple"><italic><tp:taxon-name><tp:taxon-name-part taxon-name-part-type="genus" reg="Otacilia">Otacilia</tp:taxon-name-part><tp:taxon-name-part taxon-name-part-type="species" reg="tongboshan">tongboshan</tp:taxon-name-part></tp:taxon-name></italic> sp. nov.</named-content>; <bold>Location:</bold> country: <named-content xmlns:xlink="http://www.w3.org/1999/xlink" content-type="dwc:country" xlink:type="simple">China</named-content>; stateProvince: <named-content xmlns:xlink="http://www.w3.org/1999/xlink" content-type="dwc:stateProvince" xlink:type="simple">Jiangxi</named-content>; locality: <named-content xmlns:xlink="http://www.w3.org/1999/xlink" content-type="dwc:locality" xlink:type="simple">Shangrao City, Guangfeng District, Tongboshan National Natrue Reserve, near Dadongkeng Nature Reserve Protection Station</named-content>; verbatimElevation: <named-content xmlns:xlink="http://www.w3.org/1999/xlink" content-type="dwc:verbatimElevation" xlink:type="simple">827 m</named-content>; verbatimCoordinates: <named-content xmlns:xlink="http://www.w3.org/1999/xlink" content-type="dwc:verbatimCoordinates" xlink:type="simple">28°07'55.37"N, 118°12'22.90"E</named-content>; georeferenceProtocol: <named-content xmlns:xlink="http://www.w3.org/1999/xlink" content-type="dwc:georeferenceProtocol" xlink:type="simple">GPS</named-content>; <bold>Event:</bold> samplingProtocol: <named-content xmlns:xlink="http://www.w3.org/1999/xlink" content-type="dwc:samplingProtocol" xlink:type="simple">sieving</named-content>; eventDate: <named-content xmlns:xlink="http://www.w3.org/1999/xlink" content-type="dwc:eventDate" xlink:type="simple">30/11/2024</named-content></p></list-item><list-item><p><bold>Type status:</bold> <named-content xmlns:xlink="http://www.w3.org/1999/xlink" content-type="dwc:typeStatus" xlink:type="simple">Paratype</named-content>. <bold>Occurrence:</bold> recordedBy: <named-content xmlns:xlink="http://www.w3.org/1999/xlink" content-type="dwc:recordedBy" xlink:type="simple">Liu Ke-Ke</named-content>; individualCount: <named-content xmlns:xlink="http://www.w3.org/1999/xlink" content-type="dwc:individualCount" xlink:type="simple">1</named-content>; sex: <named-content xmlns:xlink="http://www.w3.org/1999/xlink" content-type="dwc:sex" xlink:type="simple">female</named-content>; lifeStage: <named-content xmlns:xlink="http://www.w3.org/1999/xlink" content-type="dwc:lifeStage" xlink:type="simple">adult</named-content>; occurrenceID: <named-content xmlns:xlink="http://www.w3.org/1999/xlink" content-type="dwc:occurrenceID" xlink:type="simple">55EC586D-5124-5D7F-99F4-730A71AA82D5</named-content>; <bold>Taxon:</bold> scientificName: <named-content xmlns:xlink="http://www.w3.org/1999/xlink" content-type="dwc:scientificName" xlink:type="simple"><italic><tp:taxon-name><tp:taxon-name-part taxon-name-part-type="genus" reg="Otacilia">Otacilia</tp:taxon-name-part><tp:taxon-name-part taxon-name-part-type="species" reg="tongboshan">tongboshan</tp:taxon-name-part></tp:taxon-name></italic> sp. nov.</named-content>; <bold>Location:</bold> country: <named-content xmlns:xlink="http://www.w3.org/1999/xlink" content-type="dwc:country" xlink:type="simple">China</named-content>; stateProvince: <named-content xmlns:xlink="http://www.w3.org/1999/xlink" content-type="dwc:stateProvince" xlink:type="simple">Jiangxi</named-content>; locality: <named-content xmlns:xlink="http://www.w3.org/1999/xlink" content-type="dwc:locality" xlink:type="simple">Shangrao City, Guangfeng District, Tongboshan National Natrue Reserve, Shuangxikou</named-content>; verbatimElevation: <named-content xmlns:xlink="http://www.w3.org/1999/xlink" content-type="dwc:verbatimElevation" xlink:type="simple">321 m</named-content>; verbatimCoordinates: <named-content xmlns:xlink="http://www.w3.org/1999/xlink" content-type="dwc:verbatimCoordinates" xlink:type="simple">28°07'54.93"N, 118°15'44.14"E</named-content>; georeferenceProtocol: <named-content xmlns:xlink="http://www.w3.org/1999/xlink" content-type="dwc:georeferenceProtocol" xlink:type="simple">GPS</named-content>; <bold>Event:</bold> samplingProtocol: <named-content xmlns:xlink="http://www.w3.org/1999/xlink" content-type="dwc:samplingProtocol" xlink:type="simple">sieving</named-content>; eventDate: <named-content xmlns:xlink="http://www.w3.org/1999/xlink" content-type="dwc:eventDate" xlink:type="simple">1/12/2024</named-content></p></list-item><list-item><p><bold>Type status:</bold> <named-content xmlns:xlink="http://www.w3.org/1999/xlink" content-type="dwc:typeStatus" xlink:type="simple">Paratype</named-content>. <bold>Occurrence:</bold> recordedBy: <named-content xmlns:xlink="http://www.w3.org/1999/xlink" content-type="dwc:recordedBy" xlink:type="simple">Liu Ke-Ke</named-content>; individualCount: <named-content xmlns:xlink="http://www.w3.org/1999/xlink" content-type="dwc:individualCount" xlink:type="simple">3</named-content>; sex: <named-content xmlns:xlink="http://www.w3.org/1999/xlink" content-type="dwc:sex" xlink:type="simple">male</named-content>; lifeStage: <named-content xmlns:xlink="http://www.w3.org/1999/xlink" content-type="dwc:lifeStage" xlink:type="simple">adult</named-content>; occurrenceID: <named-content xmlns:xlink="http://www.w3.org/1999/xlink" content-type="dwc:occurrenceID" xlink:type="simple">B3DF0013-806B-5601-8CF2-120A38037102</named-content>; <bold>Taxon:</bold> scientificName: <named-content xmlns:xlink="http://www.w3.org/1999/xlink" content-type="dwc:scientificName" xlink:type="simple"><italic><tp:taxon-name><tp:taxon-name-part taxon-name-part-type="genus" reg="Otacilia">Otacilia</tp:taxon-name-part><tp:taxon-name-part taxon-name-part-type="species" reg="tongboshan">tongboshan</tp:taxon-name-part></tp:taxon-name></italic> sp. nov.</named-content>; <bold>Location:</bold> country: <named-content xmlns:xlink="http://www.w3.org/1999/xlink" content-type="dwc:country" xlink:type="simple">China</named-content>; stateProvince: <named-content xmlns:xlink="http://www.w3.org/1999/xlink" content-type="dwc:stateProvince" xlink:type="simple">Jiangxi</named-content>; locality: <named-content xmlns:xlink="http://www.w3.org/1999/xlink" content-type="dwc:locality" xlink:type="simple">Shangrao City, Guangfeng District, Tongboshan National Natrue Reserve, Fengjinshan</named-content>; verbatimElevation: <named-content xmlns:xlink="http://www.w3.org/1999/xlink" content-type="dwc:verbatimElevation" xlink:type="simple">493 m</named-content>; verbatimCoordinates: <named-content xmlns:xlink="http://www.w3.org/1999/xlink" content-type="dwc:verbatimCoordinates" xlink:type="simple">28°07'02.46"N, 118°16'57.80"E</named-content>; georeferenceProtocol: <named-content xmlns:xlink="http://www.w3.org/1999/xlink" content-type="dwc:georeferenceProtocol" xlink:type="simple">GPS</named-content>; <bold>Event:</bold> samplingProtocol: <named-content xmlns:xlink="http://www.w3.org/1999/xlink" content-type="dwc:samplingProtocol" xlink:type="simple">sieving</named-content>; eventDate: <named-content xmlns:xlink="http://www.w3.org/1999/xlink" content-type="dwc:eventDate" xlink:type="simple">2/12/2024</named-content></p></list-item><list-item><p><bold>Type status:</bold> <named-content xmlns:xlink="http://www.w3.org/1999/xlink" content-type="dwc:typeStatus" xlink:type="simple">Paratype</named-content>. <bold>Occurrence:</bold> recordedBy: <named-content xmlns:xlink="http://www.w3.org/1999/xlink" content-type="dwc:recordedBy" xlink:type="simple">Liu Ke-Ke</named-content>; individualCount: <named-content xmlns:xlink="http://www.w3.org/1999/xlink" content-type="dwc:individualCount" xlink:type="simple">9</named-content>; sex: <named-content xmlns:xlink="http://www.w3.org/1999/xlink" content-type="dwc:sex" xlink:type="simple">female</named-content>; lifeStage: <named-content xmlns:xlink="http://www.w3.org/1999/xlink" content-type="dwc:lifeStage" xlink:type="simple">adult</named-content>; occurrenceID: <named-content xmlns:xlink="http://www.w3.org/1999/xlink" content-type="dwc:occurrenceID" xlink:type="simple">B84FD5CC-615F-5F75-9C7C-135EB9FB9FB2</named-content>; <bold>Taxon:</bold> scientificName: <named-content xmlns:xlink="http://www.w3.org/1999/xlink" content-type="dwc:scientificName" xlink:type="simple"><italic><tp:taxon-name><tp:taxon-name-part taxon-name-part-type="genus" reg="Otacilia">Otacilia</tp:taxon-name-part><tp:taxon-name-part taxon-name-part-type="species" reg="tongboshan">tongboshan</tp:taxon-name-part></tp:taxon-name></italic> sp. nov.</named-content>; <bold>Location:</bold> country: <named-content xmlns:xlink="http://www.w3.org/1999/xlink" content-type="dwc:country" xlink:type="simple">China</named-content>; stateProvince: <named-content xmlns:xlink="http://www.w3.org/1999/xlink" content-type="dwc:stateProvince" xlink:type="simple">Jiangxi</named-content>; locality: <named-content xmlns:xlink="http://www.w3.org/1999/xlink" content-type="dwc:locality" xlink:type="simple">Shangrao City, Guangfeng District, Tongboshan National Natrue Reserve, Fengjinshan</named-content>; verbatimElevation: <named-content xmlns:xlink="http://www.w3.org/1999/xlink" content-type="dwc:verbatimElevation" xlink:type="simple">493 m</named-content>; verbatimCoordinates: <named-content xmlns:xlink="http://www.w3.org/1999/xlink" content-type="dwc:verbatimCoordinates" xlink:type="simple">28°07'02.46"N, 118°16'57.80"E</named-content>; georeferenceProtocol: <named-content xmlns:xlink="http://www.w3.org/1999/xlink" content-type="dwc:georeferenceProtocol" xlink:type="simple">GPS</named-content>; <bold>Event:</bold> samplingProtocol: <named-content xmlns:xlink="http://www.w3.org/1999/xlink" content-type="dwc:samplingProtocol" xlink:type="simple">sieving</named-content>; eventDate: <named-content xmlns:xlink="http://www.w3.org/1999/xlink" content-type="dwc:eventDate" xlink:type="simple">2/12/2024</named-content></p></list-item><list-item><p><bold>Type status:</bold> <named-content xmlns:xlink="http://www.w3.org/1999/xlink" content-type="dwc:typeStatus" xlink:type="simple">Paratype</named-content>. <bold>Occurrence:</bold> recordedBy: <named-content xmlns:xlink="http://www.w3.org/1999/xlink" content-type="dwc:recordedBy" xlink:type="simple">Liu Ke-Ke</named-content>; individualCount: <named-content xmlns:xlink="http://www.w3.org/1999/xlink" content-type="dwc:individualCount" xlink:type="simple">1</named-content>; sex: <named-content xmlns:xlink="http://www.w3.org/1999/xlink" content-type="dwc:sex" xlink:type="simple">female</named-content>; lifeStage: <named-content xmlns:xlink="http://www.w3.org/1999/xlink" content-type="dwc:lifeStage" xlink:type="simple">adult</named-content>; occurrenceID: <named-content xmlns:xlink="http://www.w3.org/1999/xlink" content-type="dwc:occurrenceID" xlink:type="simple">9D761191-AB6A-5F93-8491-687F1F5A86B9</named-content>; <bold>Taxon:</bold> scientificName: <named-content xmlns:xlink="http://www.w3.org/1999/xlink" content-type="dwc:scientificName" xlink:type="simple"><italic><tp:taxon-name><tp:taxon-name-part taxon-name-part-type="genus" reg="Otacilia">Otacilia</tp:taxon-name-part><tp:taxon-name-part taxon-name-part-type="species" reg="tongboshan">tongboshan</tp:taxon-name-part></tp:taxon-name></italic> sp. nov.</named-content>; <bold>Location:</bold> country: <named-content xmlns:xlink="http://www.w3.org/1999/xlink" content-type="dwc:country" xlink:type="simple">China</named-content>; stateProvince: <named-content xmlns:xlink="http://www.w3.org/1999/xlink" content-type="dwc:stateProvince" xlink:type="simple">Jiangxi</named-content>; locality: <named-content xmlns:xlink="http://www.w3.org/1999/xlink" content-type="dwc:locality" xlink:type="simple">Shangrao City, Guangfeng District, Tongboshan National Natrue Reserve, Damenkeng</named-content>; verbatimElevation: <named-content xmlns:xlink="http://www.w3.org/1999/xlink" content-type="dwc:verbatimElevation" xlink:type="simple">405 m</named-content>; verbatimCoordinates: <named-content xmlns:xlink="http://www.w3.org/1999/xlink" content-type="dwc:verbatimCoordinates" xlink:type="simple">28°09'43.78"N, 118°15'23.32"E</named-content>; georeferenceProtocol: <named-content xmlns:xlink="http://www.w3.org/1999/xlink" content-type="dwc:georeferenceProtocol" xlink:type="simple">GPS</named-content>; <bold>Event:</bold> samplingProtocol: <named-content xmlns:xlink="http://www.w3.org/1999/xlink" content-type="dwc:samplingProtocol" xlink:type="simple">sieving</named-content>; eventDate: <named-content xmlns:xlink="http://www.w3.org/1999/xlink" content-type="dwc:eventDate" xlink:type="simple">3/12/2024</named-content></p></list-item><list-item><p><bold>Type status:</bold> <named-content xmlns:xlink="http://www.w3.org/1999/xlink" content-type="dwc:typeStatus" xlink:type="simple">Paratype</named-content>. <bold>Occurrence:</bold> recordedBy: <named-content xmlns:xlink="http://www.w3.org/1999/xlink" content-type="dwc:recordedBy" xlink:type="simple">Liu Ke-Ke</named-content>; individualCount: <named-content xmlns:xlink="http://www.w3.org/1999/xlink" content-type="dwc:individualCount" xlink:type="simple">3</named-content>; sex: <named-content xmlns:xlink="http://www.w3.org/1999/xlink" content-type="dwc:sex" xlink:type="simple">male</named-content>; lifeStage: <named-content xmlns:xlink="http://www.w3.org/1999/xlink" content-type="dwc:lifeStage" xlink:type="simple">adult</named-content>; occurrenceID: <named-content xmlns:xlink="http://www.w3.org/1999/xlink" content-type="dwc:occurrenceID" xlink:type="simple">0318EDF2-B37F-57D9-8DE5-F8643157FFF0</named-content>; <bold>Taxon:</bold> scientificName: <named-content xmlns:xlink="http://www.w3.org/1999/xlink" content-type="dwc:scientificName" xlink:type="simple"><italic><tp:taxon-name><tp:taxon-name-part taxon-name-part-type="genus" reg="Otacilia">Otacilia</tp:taxon-name-part><tp:taxon-name-part taxon-name-part-type="species" reg="tongboshan">tongboshan</tp:taxon-name-part></tp:taxon-name></italic> sp. nov.</named-content>; <bold>Location:</bold> country: <named-content xmlns:xlink="http://www.w3.org/1999/xlink" content-type="dwc:country" xlink:type="simple">China</named-content>; stateProvince: <named-content xmlns:xlink="http://www.w3.org/1999/xlink" content-type="dwc:stateProvince" xlink:type="simple">Jiangxi</named-content>; locality: <named-content xmlns:xlink="http://www.w3.org/1999/xlink" content-type="dwc:locality" xlink:type="simple">Shangrao City, Guangfeng District, Tongboshan National Natrue Reserve, middle section of Damenkeng</named-content>; verbatimElevation: <named-content xmlns:xlink="http://www.w3.org/1999/xlink" content-type="dwc:verbatimElevation" xlink:type="simple">364 m</named-content>; verbatimCoordinates: <named-content xmlns:xlink="http://www.w3.org/1999/xlink" content-type="dwc:verbatimCoordinates" xlink:type="simple">28°09'34.09"N, 118°15'13.90"E</named-content>; georeferenceProtocol: <named-content xmlns:xlink="http://www.w3.org/1999/xlink" content-type="dwc:georeferenceProtocol" xlink:type="simple">GPS</named-content>; <bold>Event:</bold> samplingProtocol: <named-content xmlns:xlink="http://www.w3.org/1999/xlink" content-type="dwc:samplingProtocol" xlink:type="simple">sieving</named-content>; eventDate: <named-content xmlns:xlink="http://www.w3.org/1999/xlink" content-type="dwc:eventDate" xlink:type="simple">3/12/2024</named-content></p></list-item><list-item><p><bold>Type status:</bold> <named-content xmlns:xlink="http://www.w3.org/1999/xlink" content-type="dwc:typeStatus" xlink:type="simple">Paratype</named-content>. <bold>Occurrence:</bold> recordedBy: <named-content xmlns:xlink="http://www.w3.org/1999/xlink" content-type="dwc:recordedBy" xlink:type="simple">Liu Ke-Ke</named-content>; individualCount: <named-content xmlns:xlink="http://www.w3.org/1999/xlink" content-type="dwc:individualCount" xlink:type="simple">3</named-content>; sex: <named-content xmlns:xlink="http://www.w3.org/1999/xlink" content-type="dwc:sex" xlink:type="simple">female</named-content>; lifeStage: <named-content xmlns:xlink="http://www.w3.org/1999/xlink" content-type="dwc:lifeStage" xlink:type="simple">adult</named-content>; occurrenceID: <named-content xmlns:xlink="http://www.w3.org/1999/xlink" content-type="dwc:occurrenceID" xlink:type="simple">C9419E61-07B6-51B8-B73A-50A278B8FA41</named-content>; <bold>Taxon:</bold> scientificName: <named-content xmlns:xlink="http://www.w3.org/1999/xlink" content-type="dwc:scientificName" xlink:type="simple"><italic><tp:taxon-name><tp:taxon-name-part taxon-name-part-type="genus" reg="Otacilia">Otacilia</tp:taxon-name-part><tp:taxon-name-part taxon-name-part-type="species" reg="tongboshan">tongboshan</tp:taxon-name-part></tp:taxon-name></italic> sp. nov.</named-content>; <bold>Location:</bold> country: <named-content xmlns:xlink="http://www.w3.org/1999/xlink" content-type="dwc:country" xlink:type="simple">China</named-content>; stateProvince: <named-content xmlns:xlink="http://www.w3.org/1999/xlink" content-type="dwc:stateProvince" xlink:type="simple">Jiangxi</named-content>; locality: <named-content xmlns:xlink="http://www.w3.org/1999/xlink" content-type="dwc:locality" xlink:type="simple">Shangrao City, Guangfeng District, Tongboshan National Natrue Reserve, middle section of Damenkeng</named-content>; verbatimElevation: <named-content xmlns:xlink="http://www.w3.org/1999/xlink" content-type="dwc:verbatimElevation" xlink:type="simple">364 m</named-content>; verbatimCoordinates: <named-content xmlns:xlink="http://www.w3.org/1999/xlink" content-type="dwc:verbatimCoordinates" xlink:type="simple">28°09'34.09"N, 118°15'13.90"E</named-content>; georeferenceProtocol: <named-content xmlns:xlink="http://www.w3.org/1999/xlink" content-type="dwc:georeferenceProtocol" xlink:type="simple">GPS</named-content>; <bold>Event:</bold> samplingProtocol: <named-content xmlns:xlink="http://www.w3.org/1999/xlink" content-type="dwc:samplingProtocol" xlink:type="simple">sieving</named-content>; eventDate: <named-content xmlns:xlink="http://www.w3.org/1999/xlink" content-type="dwc:eventDate" xlink:type="simple">3/12/2024</named-content></p></list-item></list></tp:treatment-sec><tp:treatment-sec sec-type="Description"><title>Description</title><p>Male (Holotype). Habitus as in Fig. <xref ref-type="fig" rid="F12365135">1</xref>A and B and Fig. <xref ref-type="fig" rid="F12366987">4</xref>C and D. Total length 3.22, carapace 1.66 long, 1.43 wide.</p><p>Eye sizes and interdistances: AME 0.07, ALE 0.07, PME 0.07, PLE 0.06; AME–AME 0.05, AME–ALE 0.02, PME–PME 0.12, PME–PLE 0.06, AME–PME 0.11, AME–PLE 0.16, ALE–ALE 0.23, PLE–PLE 0.39, ALE–PLE 0.10. MOA 0.26 long, frontal width 0.38, posterior width 0.49. Chelicerae with three promarginal and six retromarginal teeth. Sternum (Fig. <xref ref-type="fig" rid="F12365135">1</xref>B), nearly as long as wide, posterior end blunt. Leg measurements: I 5.73 (1.84, 0.4, 1.44, 1.38, 0.67); II 5.01 (1.56, 0.44, 1.25, 1.1, 0.66); III 3.67 (1.13, 0.28, 0.75, 1.01, 0.5); IV 4.84 (0.98, 0.34, 1.24, 1.52, 0.76). Leg spination (Fig. <xref ref-type="fig" rid="F12365135">1</xref>A, B): femora I d11, p1111, II d1, p111, III d1, IV d1; tibiae I v22222222, II v2222222; metatarsi I v2222, II v1222. Pedicel 0.13 long. Abdomen (Fig. <xref ref-type="fig" rid="F12365135">1</xref>A and B) 1.43 long, 1.14 wide, dorsal scutum covering more than 1/2 length of abdomen.</p><p>Colouration (Fig. <xref ref-type="fig" rid="F12365135">1</xref>A, B). Carapace yellow with conspicuous, irregular, dark yellow mottled markings radially along mid-line and arc-shaped dark stripes around margin. Chelicerae, endites and labium yellow. Sternum yellow, with yellow brown lateral margins. Legs yellow, with a few stripes on tibiae and metatarsi. Abdomen brown, with pair of small round yellow-brown and pair of large oval yellowish spots on medial dorsal scutum, three pale chevron-shaped stripes on sub-posterior part and one yellowish arc-shaped stripe posteriorly; venter with the symmetrical black patterns on the posterior half.</p><p>Palp (Fig. <xref ref-type="fig" rid="F12365135">1</xref>C−F and Fig. <xref ref-type="fig" rid="F12473648">3</xref>A−F). Femoral apophysis (FA) well-developed, nearly as wide as half of femoral maximum width. Tibia with two apophyses: a large, thick, very strong retrolateral apophysis (RTA), longer than tibia, strongly bent inwards towards concaved cymbial groove (CG), with a slightly curved tip and one relatively broad, ridge-like prolateral apophysis (PTA). Sperm duct (SD) O-shaped in ventral view, reaching medial part of tegulum. Retrolateral tegular apophysis (rTA) clavate, thick, directed retrolaterally. Distal tegular apophysis (dTA) sub-triangular, anterior part broader than posterior, membranous, arising from base of embolus and retrolateral part of sperm duct. Embolus (Em) hook-shaped, strongly curved, with a broad base and very narrow groove (EG).</p><p><bold>Female</bold> (Paratype). Habitus as in Fig. <xref ref-type="fig" rid="F12365137">2</xref>A and B and Fig. <xref ref-type="fig" rid="F12366987">4</xref>E and F. Total length 4.13, carapace 1.59 long, 1.41 wide. Eye sizes and interdistances: AME 0.09, ALE 0.1, PME 0.08, PLE 0.09, AME–AME 0.05, AME–ALE 0.02, PME–PME 0.1, PME–PLE 0.06, AME–PME 0.08, AME–PLE 0.15, ALE–ALE 0.23, PLE–PLE 0.36, ALE–PLE 0.08. MOA 0.28 long, frontal width 0.39, posterior width 0.51. Leg measurements: I 6.2 (1.76, 0.47, 2, 1.39, 0.58); II 4.81 (1.37, 0.42, 1.39, 1.09, 0.54); III 3.69 (1.21, 0.24, 0.65, 1.08, 0.51); IV 5.48 (1.66, 0.42, 1.08, 1.81, 0.51). Leg spination (Fig. <xref ref-type="fig" rid="F12365137">2</xref>A and B): femora I d11 p1111, II d1 p111, III d1, IV d1; tibiae I v22222222, II v2222222, metatarsi I v2222, II v1222. Pedicel 0.06 long. Abdomen (Fig. <xref ref-type="fig" rid="F12365137">2</xref>A and B) 2.48 long, 1.65 wide.</p><p>Colouration (Fig. <xref ref-type="fig" rid="F12365137">2</xref>A and B). Paler than male.</p><p>Epigyne (Fig. <xref ref-type="fig" rid="F12365137">2</xref>C and D and Fig. <xref ref-type="fig" rid="F12473648">3</xref>G and H). Epigynal plate trident-like through integument, median septum (MS) sub-rectangular, anterior part slightly broader than posterior. Copulatory openings (CO) anteromedially located, oval, separated by almost the width of median septum. Posterior plate (PP) slightly sclerotised, medially concaved, covering spermathecae. Copulatory ducts (CD) relatively broad, posteriorly with pair of bursae laterally. Bursae (Bu) large, soybean-shaped, transparent, slightly touching, nearly covering 2/3 of valvae, with a slightly sclerotised base. Glandular appendages (GA) very short, indistinct in ventral view, mastoid-like through integument in ventral view, located on posterior of copulatory ducts. Connecting tubes (CT) thin, convergent from medio-lateral to subposteromedial part of vulva. Spermathecae (Spe) globular, slightly separated. Fertilisation ducts (FD) short, with a small spherical base, located at anterior of spermathecae, directed anterolaterally.</p></tp:treatment-sec><tp:treatment-sec sec-type="Diagnosis"><title>Diagnosis</title><p>The male of the new species is similar to <italic><tp:taxon-name><tp:taxon-name-part taxon-name-part-type="genus" reg="Otacilia">Otacilia</tp:taxon-name-part><tp:taxon-name-part taxon-name-part-type="species" reg="guizhumao">guizhumao</tp:taxon-name-part></tp:taxon-name></italic> Liu &amp; Li, 2022 in having a hook-shaped embolus and a thick, clavate retrolateral tegular apophysis (see <xref ref-type="bibr" rid="B12363115">Liu et al. (2022)</xref>: 354, Suppl. 2: 54, fig. 82), but can be separated from it by the carapace with broad dark yellow mottled markings radially along mid-line (vs. dark brown markings radially on the surface) (cf. Fig. 1A and <xref ref-type="bibr" rid="B12363115">Liu et al. (2022)</xref>: fig. 82A), the thick (vs. moderate) and very strong (vs. moderate) bending retrolateral tibial apophysis (cf. Fig. <xref ref-type="fig" rid="F12365135">1</xref>E and <xref ref-type="bibr" rid="B12363115">Liu et al. (2022)</xref>: fig. 82E) and the subtriangular distal tegular apophysis (vs. oval) (cf. Fig. <xref ref-type="fig" rid="F12365135">1</xref>D and <xref ref-type="bibr" rid="B12363115">Liu et al. (2022)</xref>: fig. 82D). The females resemble that of <italic><tp:taxon-name><tp:taxon-name-part taxon-name-part-type="genus" reg="Otacilia">O.</tp:taxon-name-part><tp:taxon-name-part taxon-name-part-type="species" reg="guizhumao">guizhumao</tp:taxon-name-part></tp:taxon-name></italic> in having the oval copulatory openings, the large, soybean-shaped, slightly separated bursae nearly covering 2/3 of vulvae, the thin convergent connecting tubes and the globular, slightly separated spermathecae (see <xref ref-type="bibr" rid="B12363115">Liu et al. (2022)</xref>: 354, Suppl. 2: 54, figs. 84C and D), but can be distinguished from it by the carapace with broad dark yellow mottled markings radially along mid-line (vs. dark brown markings radially on the surface) (cf. Fig. <xref ref-type="fig" rid="F12365137">2</xref>A and <xref ref-type="bibr" rid="B12363115">Liu et al. (2022)</xref>: fig. 84A) and the relative thin median septum (vs. broad) (cf. Fig. <xref ref-type="fig" rid="F12365137">2</xref>C and <xref ref-type="bibr" rid="B12363115">Liu et al. (2022)</xref>: fig. 84C).</p></tp:treatment-sec><tp:treatment-sec sec-type="Etymology"><title>Etymology</title><p>The species name is derived from the name of the type locality; noun in apposition.</p></tp:treatment-sec><tp:treatment-sec sec-type="Distribution"><title>Distribution</title><p>Known only from the type locality in Jiangxi Province, China (Fig. <xref ref-type="fig" rid="F12366990">5</xref>). This species has a wide distribution in Tongboshan National Nature Reserve, based on fieldwork.</p></tp:treatment-sec><tp:treatment-sec sec-type="Biology"><title>Biology</title><p>It was collected from leaf litter by using the seiving method in areas of broad-leaved forests (Fig. <xref ref-type="fig" rid="F12366987">4</xref>A and B) in hilly areas.</p></tp:treatment-sec><tp:treatment-sec><!--Section generated to contain objects referenced in tp:taxon-treatment.--><fig id="F12365135" position="float" orientation="portrait"><object-id xmlns:xlink="http://www.w3.org/1999/xlink" content-type="arpha" xlink:type="simple">59431F32-ECCB-5C2A-A3F7-807653E3368C</object-id><object-id xmlns:xlink="http://www.w3.org/1999/xlink" content-type="doi" xlink:type="simple">10.3897/BDJ.13.e144804.figure1</object-id><label>Figure 1.</label><caption><p><italic><tp:taxon-name><tp:taxon-name-part taxon-name-part-type="genus" reg="Otacilia">Otacilia</tp:taxon-name-part><tp:taxon-name-part taxon-name-part-type="species" reg="tongboshan">tongboshan</tp:taxon-name-part></tp:taxon-name></italic> sp. nov., male holotype. <bold>A</bold> Habitus, dorsal view; <bold>B</bold> Same, ventral view; <bold>C</bold> Palp, prolateral view; <bold>D</bold> Same, ventral view; <bold>E</bold> Same, retrolateral view; <bold>F</bold> Same, dorsal view. Abbreviations: CG – cymbial groove, dTA – distal tegular apophysis, Em – embolus, FA – femoral apophysis, PTA – prolateral tibial apophysis, rTA – retrolateral tegular apophysis, RTA – retrolateral tibial apophysis, SD – sperm duct. Scale bars: 0.5 mm (A, B), 0.1 mm (C–F).</p></caption><graphic xmlns:xlink="http://www.w3.org/1999/xlink" xlink:href="bdj-13-e144804-g001.jpg" position="float" id="oo_1215815.jpg" orientation="portrait" xlink:type="simple"><uri content-type="original_file" xlink:type="simple">https://binary.pensoft.net/fig/1215815</uri></graphic></fig><fig id="F12366987" position="float" orientation="portrait"><object-id xmlns:xlink="http://www.w3.org/1999/xlink" content-type="arpha" xlink:type="simple">7766A935-5BDB-5D23-898F-E9CEAD84224E</object-id><object-id xmlns:xlink="http://www.w3.org/1999/xlink" content-type="doi" xlink:type="simple">10.3897/BDJ.13.e144804.figure4</object-id><label>Figure 4.</label><caption><p><italic><tp:taxon-name><tp:taxon-name-part taxon-name-part-type="genus" reg="Otacilia">Otacilia</tp:taxon-name-part><tp:taxon-name-part taxon-name-part-type="species" reg="tongboshan">tongboshan</tp:taxon-name-part></tp:taxon-name></italic> sp. nov. <bold>A, B</bold> Habitat, yellow arrows show the sampling points; <bold>C, D</bold> Male; <bold>E, F</bold> Female.</p></caption><graphic xmlns:xlink="http://www.w3.org/1999/xlink" xlink:href="bdj-13-e144804-g004.jpg" position="float" id="oo_1197902.jpg" orientation="portrait" xlink:type="simple"><uri content-type="original_file" xlink:type="simple">https://binary.pensoft.net/fig/1197902</uri></graphic></fig><fig id="F12473648" position="float" orientation="portrait"><object-id xmlns:xlink="http://www.w3.org/1999/xlink" content-type="arpha" xlink:type="simple">1963DA0F-5A95-5729-B952-DD891E72FAB6</object-id><object-id xmlns:xlink="http://www.w3.org/1999/xlink" content-type="doi" xlink:type="simple">10.3897/BDJ.13.e144804.figure3</object-id><label>Figure 3.</label><caption><p><italic><tp:taxon-name><tp:taxon-name-part taxon-name-part-type="genus" reg="Otacilia">Otacilia</tp:taxon-name-part><tp:taxon-name-part taxon-name-part-type="species" reg="tongboshan">tongboshan</tp:taxon-name-part></tp:taxon-name></italic> sp. nov., male palp and female epigyne, paratype. <bold>A</bold> Palp, prolateral view; <bold>B</bold> Same, ventral view; <bold>C</bold> Same, detail of Em, rTA and dTA, ventral view; <bold>D</bold> Same, retrolateral view; <bold>E</bold> Same, detail of RTA, retrolateral view; <bold>F</bold> Same, detail of Em, EG and rTA, retrolateral view; <bold>G</bold> Epigyne, ventral view; <bold>H</bold> Same, dorsal view. Abbreviations: Bu − bursa, CO − copulatory opening, CT − connecting tube, dTA − distal tegular apophysis, EG – embolic groove, FA − femoral apophysis, FD − fertilisation ducts, MS − median septum, rTA − retrolateral tegular apophysis, RTA − retrolateral tibial apophysis, Spe − spermathecae.</p></caption><graphic xmlns:xlink="http://www.w3.org/1999/xlink" xlink:href="bdj-13-e144804-g003.jpg" position="float" id="oo_1215734.JPG" orientation="portrait" xlink:type="simple"><uri content-type="original_file" xlink:type="simple">https://binary.pensoft.net/fig/1215734</uri></graphic></fig><fig id="F12365137" position="float" orientation="portrait"><object-id xmlns:xlink="http://www.w3.org/1999/xlink" content-type="arpha" xlink:type="simple">631DDA3E-0783-53BB-B1D1-E91F1E8827D1</object-id><object-id xmlns:xlink="http://www.w3.org/1999/xlink" content-type="doi" xlink:type="simple">10.3897/BDJ.13.e144804.figure2</object-id><label>Figure 2.</label><caption><p><italic><tp:taxon-name><tp:taxon-name-part taxon-name-part-type="genus" reg="Otacilia">Otacilia</tp:taxon-name-part><tp:taxon-name-part taxon-name-part-type="species" reg="tongboshan">tongboshan</tp:taxon-name-part></tp:taxon-name></italic> sp. nov., female paratype. <bold>A</bold> Habitus, dorsal view; <bold>B</bold> Same, ventral view; <bold>C</bold> Epigyne, ventral view; <bold>D</bold> Vulva, dorsal view. Abbreviations: Bu – bursa, CD – copulatory duct, CO – copulatory opening, CT – connecting tube, FD – fertilisation ducts, GA – glandular appendage, MS – median septum, PP – posterior plate, Spe – spermathecae. Scale bars: 0.5 mm (A, B), 0.1 mm (C, D).</p></caption><graphic xmlns:xlink="http://www.w3.org/1999/xlink" xlink:href="bdj-13-e144804-g002.jpg" position="float" id="oo_1197418.jpg" orientation="portrait" xlink:type="simple"><uri content-type="original_file" xlink:type="simple">https://binary.pensoft.net/fig/1197418</uri></graphic></fig><fig id="F12366990" position="float" orientation="portrait"><object-id xmlns:xlink="http://www.w3.org/1999/xlink" content-type="arpha" xlink:type="simple">81B6CB16-34B0-5667-8F3E-0FF5A0479562</object-id><object-id xmlns:xlink="http://www.w3.org/1999/xlink" content-type="doi" xlink:type="simple">10.3897/BDJ.13.e144804.figure5</object-id><label>Figure 5.</label><caption><p>The location of the Tongboshan National Nature Reserve in Jiangxi Province, China indicated by a large black dot.</p></caption><graphic xmlns:xlink="http://www.w3.org/1999/xlink" xlink:href="bdj-13-e144804-g005.jpg" position="float" id="oo_1197927.jpg" orientation="portrait" xlink:type="simple"><uri content-type="original_file" xlink:type="simple">https://binary.pensoft.net/fig/1197927</uri></graphic></fig></tp:treatment-sec><ref-list><ref id="B12363115"><element-citation xmlns:xlink="http://www.w3.org/1999/xlink" publication-type="article" xlink:type="simple"><person-group person-group-type="author"><name name-style="western"><surname>Liu</surname><given-names>Ke-Ke</given-names></name><name name-style="western"><surname>Li</surname><given-names>Shu-Qiang</given-names></name><name name-style="western"><surname>Zhang</surname><given-names>Xiao-Qing</given-names></name><name name-style="western"><surname>Ying</surname><given-names>Yuan-Hao</given-names></name><name name-style="western"><surname>Meng</surname><given-names>Ze-Yuan</given-names></name><name name-style="western"><surname>Fei</surname><given-names>Ming-Hui</given-names></name><name name-style="western"><surname>Li</surname><given-names>Wen-Hui</given-names></name><name name-style="western"><surname>Xiao</surname><given-names>Yong-Hong</given-names></name><name name-style="western"><surname>Xu</surname><given-names>Xiang</given-names></name></person-group><year>2022</year><article-title>Unknown species from China: The case of phrurolithid spiders (<tp:taxon-name><tp:taxon-name-part taxon-name-part-type="order">Araneae</tp:taxon-name-part></tp:taxon-name>, <tp:taxon-name><tp:taxon-name-part taxon-name-part-type="family">Phrurolithidae</tp:taxon-name-part></tp:taxon-name>)</article-title><source>Zoological Research</source><volume>43</volume><issue>3</issue><fpage>352</fpage><lpage>355</lpage><pub-id pub-id-type="doi">10.24272/j.issn.2095-8137.2022.055</pub-id></element-citation></ref></ref-list></tp:taxon-treatment>
